# Supplementary material for: Cryogenic electron tomography reveals helical organization of lipoprotein lipase in storage vesicles
Source: Sci Adv. 2025 Aug 6;11(32):eadx8711. doi: 10.1126/sciadv.adx8711 (PMC12327459; doi:10.1126/sciadv.adx8711)
Supplement: Supplementary file 2 — Movie S1 [file sciadv.adx8711_movie_s1.zip]

Archive with 1 entries (1 files):
- sciadv.adx8711_movie_s1.mp4
